# Supplementary material for: Correction to: Single-cell RNA Sequencing Reveals Sexually Dimorphic Transcriptome and Type 2 Diabetes Genes in Mouse Islet β Cells
Source: Genomics Proteomics Bioinformatics. 2024 Jul 9;22(2):qzae022. doi: 10.1093/gpbjnl/qzae022 (PMC11233144; doi:10.1093/gpbjnl/qzae022)
Supplement: qzae022_Supplementary_Data [file qzae022_supplementary_data.zip]

Archive with 6 entries (6 files):
- table s3.docx
- table s4.docx
- TABLE S6.docx
- Figure s2.pdf
- TABLE S1.docx
- table s2.docx
